# Supplementary material for: The Temple Grandin Genome: Comprehensive Analysis in a Scientist with High-Functioning Autism
Source: J Pers Med. 2020 Dec 29;11(1):21. doi: 10.3390/jpm11010021 (PMC7824360; doi:10.3390/jpm11010021)
Supplement: Supplementary file 1 [file jpm-11-00021-s001.zip]

Archive with 2 entries (2 files):
- S1-Detailed Sequence Variant Spreadsheet.xlsx
- S2-Detailed Structural Variant Spreadsheet (1).xlsx
